# Supplementary material for: Neuroprotective Effects of a New Derivative of Chlojaponilactone B against Oxidative Damaged Induced by Hydrogen Peroxide in PC12 Cells
Source: Molecules. 2022 Sep 16;27(18):6049. doi: 10.3390/molecules27186049 (PMC9501937; doi:10.3390/molecules27186049)
Supplement: Supplementary file 1 [file molecules-27-06049-s001.zip]

Archive with 1 entries (1 files):
- molecules-1860289-supplementary.pdf
